# Supplementary material for: Production of zosteric acid and other sulfated phenolic biochemicals in microbial cell factories
Source: Nat Commun. 2019 Sep 6;10:4071. doi: 10.1038/s41467-019-12022-x (PMC6731281; doi:10.1038/s41467-019-12022-x)
Supplement: Supplementary file 9 — Source Data [file 41467_2019_12022_MOESM9_ESM.xlsx]

## Sheet: Figure 2d
Figure 2d
	p-coumaric acid	resveratrol	kaempferol	vanillic acid	ferulic acid	3-hydroxy-4-methoxycinnamic acid	naringenin	4-vinylphenol	4-nitrophenol	4-methylumbelliferone	4-acetamidophenol	4-ethylphenol	4-ethylguaiacol
no enzyme	0.998962	1.00035	1.03168	0.982992	1.0697	0.953656	0.980649	1.00173	1.00435	0.920648	0.948536	1.24527	1.03649
	0.999365	0.994414	0.992952	0.995246	0.964352	1.12974	0.859635	1.17273	1.08626	0.982142	1.01487	0.988799	1.0167
	1.00167	1.00523	0.975371	1.02176	1.03901	0.974666	1.08749	0.90699	0.972978	1.08453	1.03659	0.828119	1.03896
					0.926937	0.941942	1.07223	0.918544	0.936417	1.01268		0.937814	0.907854
R. norvegicus SULT1A1	0.575429	0.327	0	0.589643	0.194319	0.646865	0.645953	0	0.883073	0.278805	0.509443	0.245655	0.7718
	0.575145	0.368508	0	0.606061	0.143799	0.570074	0.762606	0	0.967784	0.281971	0.950189	0.186945	0.850959
	0.555007	0.347002	0	0.596006	0.2307	0.588667	0.820387	0	0.875481	0.258623	0.980406	0.214755	0.692641
					0.248114	0.692976	0.841646	0	0.795764	0.324083		0.20703	0.680272
D. rerio SULT1ST1	0.993353	0.127196	1.14938	0.881353	1.1097	1.14405	1.02916	0.0831889	0.740423	0.830238	0.822474	1.16184	0.640693
	0.972619	0.233476	1.4867	0.913827	1.06143	0.815321	0.925593	0.233391	0.805954	0.96787	0.911709	1.15411	0.628324
	0.97099	0.226613	1.24257	0.941975	0.969525	0.796728	0.928863	0.136337	0.836122	0.864904	1.09962	0.835844	0.900433
					0.819691	0.8341	1.04879	0	0.849108	0.875608		0.894554	0.806432
D. rerio SULT6B1	0.981668	0.996437	0.787233	1.01048	1.01625	1.07396	0.809485	0.875794	0.758603	0.901863	0.955855	1.27462	1.00186
	0.964515	0.977933	0.581712	0.48431	0.972111	0.946219	0.820932	0.897747	0.674292	1.01472	0.611662	1.219	1.17749
	0.980602	0.979248	0.320676	1.00532	0.956938	0.832055	0.796402	1.12421	0.707657	0.937872	1.03801	0.865199	1.19975
					0.830725	1.03156	0.801853	0.622761	0.709655	0.968022		0.729239	0.808905
G. gallus domesticus SULT1E1	0.948209	0.438061	0.182682	0.882118	0.549679	0.819597	0.68193	0	0.608961	0.572717	0.931775	0.695249	0.633271
	0.957566	0.549281	0.386988	0.898959	0.605371	0.832799	0.687381	0.0924321	0.556416	0.528172	0.892823	0.642719	0.695114
	0.956195	0.468212	0.229604	0.883734	0.719514	0.838377	0.718452	0.146736	0.689676	0.673685	1.10623	0.710699	0.620903
					0.803828	0.782039	0.881984	0	0.72364	0.51423		0.517574	0.697588
G. gallus domesticus SULT1B1-predicted - clone1	0.997657	0.910109	0	0.915502	0.984353	0.974109	0.930499	0.433276	0.898057	0.854733	0.858357	0.868289	0.893012
	0.991578	0.932681	0.133048	0.923502	1.01073	0.610422	0.773508	0.566147	0.88607	1.00132	1.09797	0.959444	0.974644
	0.994862	0.894335	0	0.912084	0.972628	0.916283	0.795857	0.67591	0.893861	1.09605	1.0746	0.826574	1.06617
					1.09263	0.702087	0.846007	0.585789	0.860896	0.937433		0.880649	0.878169
G. gallus domesticus SULT1C1	0.82168	0.146521	0	0.0637368	0.253459	1.24148	0.849278	0	0.79037	0.00876423	0.400142	0	0
	0.833894	0.174006	0	0.0767455	0.419328	0.937666	0.791496	0	0.732431	0.0143001	0.648489	0	0
	0.829559	0.167134	0	0.139971	0.554679	0.770325	0.702644	0	0.767594	0.0101092	0.360954	0	0
					0.27846	1.04681	0.753339	0	0.768993	0.00619782		0	0
H. ochraceum DSM 14365 Hoch_6098	0.992578	0.922228	0	0.968007	1.00832	0.913494	0.781139	0.717504	0.873283	1.09043	0.958451	0.828119	1.02907
	0.995441	0.93869	0	0.960694	0.967455	1.11114	0.648678	0.814558	0.749413	1.08046	1.04013	0.783314	0.920223
	0.992186	0.922103	0	1.01555	1.10522	0.822944	0.737531	0.831889	0.944009	0.873105	1.16926	0.851294	1.05133
					1.15522	0.538093	0.669937	0.842288	0.870086	1.04017		0.817304	1.01422

## Sheet: Figure 3
Figure 3
			No addition	No addition	No addition	No addition	No addition	No addition	No addition	No addition	No addition	No addition	No addition	No addition	No addition	No addition	No addition	No addition	No addition	No addition	2 mM tyrosine	2 mM tyrosine	2 mM tyrosine	2 mM tyrosine	2 mM tyrosine	2 mM tyrosine	2 mM tyrosine	2 mM tyrosine	2 mM tyrosine	2 mM tyrosine	2 mM tyrosine	2 mM tyrosine	2 mM tyrosine	2 mM tyrosine	2 mM tyrosine	2 mM tyrosine	2 mM tyrosine	2 mM tyrosine
			0 IPTG	0 IPTG	0 IPTG	0 IPTG	0 IPTG	0 IPTG	0.1 mM IPTG	0.1 mM IPTG	0.1 mM IPTG	0.1 mM IPTG	0.1 mM IPTG	0.1 mM IPTG	1 mM IPTG	1 mM IPTG	1 mM IPTG	1 mM IPTG	1 mM IPTG	1 mM IPTG	0 IPTG	0 IPTG	0 IPTG	0 IPTG	0 IPTG	0 IPTG	0.1 mM IPTG	0.1 mM IPTG	0.1 mM IPTG	0.1 mM IPTG	0.1 mM IPTG	0.1 mM IPTG	1 mM IPTG	1 mM IPTG	1 mM IPTG	1 mM IPTG	1 mM IPTG	1 mM IPTG
Strain	TAL	PST	pHCA	pHCA	pHCA	ZA	ZA	ZA	pHCA	pHCA	pHCA	ZA	ZA	ZA	pHCA	pHCA	pHCA	ZA	ZA	ZA	pHCA	pHCA	pHCA	ZA	ZA	ZA	pHCA	pHCA	pHCA	ZA	ZA	ZA	pHCA	pHCA	pHCA	ZA	ZA	ZA
CBJ1013	None	SULT1A1Rno	0	0	0	0	0	0	0	0	0	0	0	0	0	0	0	0	0	0	0	0	0	0	0	0	0	0	0	0	0	0	0	0	0	0	0	0
CBJ1014	TALRsp	SULT1A1Rno	28	22	17	1	1	0	48	46	45	46	44	41	65	65	53	28	29	23	75	62	47	0	0	0	373	349	308	49	53	54	388	372	326	11	12	5
CBJ1015	TALRca	SULT1A1Rno	4	4	4	0	0	0	43	41	40	80	76	77	72	73	77	44	39	42	4	5	5	0	0	0	509	510	511	108	113	117	430	426	436	29	28	32
CBJ1016	TALFjo	SULT1A1Rno	79	76	82	3	2	3	160	172	160	196	175	191	406	381	419	94	73	98	215	211	241	1	0	1	1542	1527	1559	167	156	170	1566	1529	1602	95	68	100
CBJ1246	TALFjo	None	72	73	101	0	0	0	299	300	326	0	0	0	480	497	463	0	0	0	170	156	499	0	0	0	1649	1657	1725	0	0	0	1614	1639	1597	0	0	0

## Sheet: Figure 4
Figure 4
				Low pHCA	Low pHCA	Low pHCA	Low pHCA	Low pHCA	Low pHCA	High pHCA	High pHCA	High pHCA	High pHCA	High pHCA	High pHCA
				Low sulfate	Low sulfate	Low sulfate	High sulfate	High sulfate	High sulfate	Low sulfate	Low sulfate	Low sulfate	High sulfate	High sulfate	High sulfate
-	-	-	-	0	0	0	0	0	0	0	0	0	0	0	0
-	-	SULT1A1Rno	-	533.857	493.205	640.094	516.484	501.025	553.916	268.196	309.614	292.054	284.947	265.356	297.47
-	-	SULT1A1Rno	-	678.623	814.992	841.654	828.746	772.18	726.102	382.887	403.18	358.266	368.314	377.33	330.825
-	-	SULT1A1Rno	-	713.958	794.393	790.454	828.741	690.082	681.856	331.172	323.843	307.355	328.76	319.379	308.117
-	CysDNC	SULT1A1Rno	-	781.343	744.718	842.666	979.305	853.192	939.958	388.632	512.662	454.408	473.768	494.599	484.065
-	-	SULT1A1Rno	CysQ	647.733	684.505	627.913	573.729	605.905	563.043	243.445	245.361	236.359	230.429	219.516	218.569
-	CysDNC	SULT1A1Rno	CysQ	2556.69	2093.57	2080.71	2619.85	2095.9	2257.24	791.047	825.9	814.261	893.543	901.641	943.116
-	CysDNC	-	CysQ	0	0	0	0	0	0	0	0	0	0	0	0
CysZ	-	SULT1A1Rno	-	218.269	299.231	247.624	314.464	387.156	239.186	211.878	248.718	183.198	214.929	232.413	180.639
CysPUWA	-	SULT1A1Rno	-	477.156	785.141	507.859	475.339	876.234	497.38	182.373	542.182	226.819	175.382	463.448	200.478
CysPBsu	-	SULT1A1Rno	-	356.074	699.316	445.082	325.309	710.104	466.636	236.891	515.152	233.647	225.759	468.854	271.299
Sbp-CysUWA	-	SULT1A1Rno	-	704.764	195.471	333.851	698.572	175.286	278.907	360.993	76.7089	176.88	347.489	66.0194	162.193
CysZ	CysDNC	SULT1A1Rno	CysQ	750.502	641.379	792.766	836.748	736.614	1163.1	521.014	492.757	726.478	434.525	536.876	628.936
CysPUWA	CysDNC	SULT1A1Rno	CysQ	2791.61	2200.91	2589.18	2824.76	2457.09	3197.76	1314.36	1259.26	885.322	1116.21	1036.88	990.039
CysPBsu	CysDNC	SULT1A1Rno	CysQ	2889.06	2878.1	2907.48	2601.24	2578.93	2925.35	3304.2	3899.26	3934.48	3530.99	3946.24	4967.74
Sbp-CysUWA	CysDNC	SULT1A1Rno	CysQ	1710.69	1780.65	1750.02	1916.25	1725.73	1934.55	600.296	826.369	675.418	635.048	949.427	646.92
CysZ (low copy)	CysDNC	SULT1A1Rno	CysQ	1642.02	1705.41	1662.89	1677.83	1613.81	1751.22	533.018	538.192	590.607	457.52	510.597	609.457
CysPUWA (low copy)	CysDNC	SULT1A1Rno	CysQ	3166.69	3082.89	2830.07	3291.01	2629.7	3422.95	2611.7	2122.97	2078.24	2745.21	2469.23	2869.83

## Sheet: Table 2
Table 2
Strain	TAL	PST	Transport	Activation	Supplement	pHCA /mM	pHCA /mM	pHCA /mM	ZA /mM	ZA /mM	ZA /mM
CBJ1262	TALFjo	SULT1A1Rno	None	None	10 mM tyrosine	2.34747	3.91466	4.15662	0.156847	0.251291	0.471353
CBJ1264	TALFjo	SULT1A1Rno	None	CysDNCQ	10 mM tyrosine	1.29322	1.34361	2.19104	1.55864	3.30542	1.81593
CBJ1266	TALFjo	SULT1A1Rno	CysPUWA	CysDNCQ	None	0.386852	0.414715	0.763666	0.215518	0.186122	0.359688
CBJ1266	TALFjo	SULT1A1Rno	CysPUWA	CysDNCQ	2 mM tyrosine	0.22759	0.279686	0.701448	1.51195	1.10779	1.51687
CBJ1266	TALFjo	SULT1A1Rno	CysPUWA	CysDNCQ	10 mM tyrosine	0.706106	0.794872	1.50168	2.87496	1.57233	3.22498
